# Supplementary material for: Identification of symbiotic nitrogen fixation‐modulating factors in alfalfa and mechanism elucidation of MsHHO3
Source: Plant J. 2026 Mar 29;126(1):e70831. doi: 10.1111/tpj.70831 (PMC13033166; doi:10.1111/tpj.70831)
Supplement: Supplementary file 2 — Table S1. Number of MsHHO3‐bound cis‐motifs in promoters of suppressed target genes. [file TPJ-126-0-s003.xls]

## Sheet: Sheet1
TableS1 Number of MsHHO3-bound cis-motifs in promoters of suppressed target genes
ID	GAATC
Msa130568	2
Msa153158	4
Msa179692	0
Msa132118	4
Msa153663	0
Msa182156	0
Msa111829	3
Msa000373	3
Msa052502	2
Msa032213	5
Msa003986	7
Msa028476	2
Msa181405	2
Msa155769	3
Msa000789	2
Msa179228	10
Msa083520	5
Msa110093	7
Msa029188	0
Msa052899	3
Msa155702	2
Msa005051	2
Msa153823	1
Msa004745	1
Msa107788	1
Msa031784	2
Msa133500	7
Msa179531	3
Msa155137	6
Msa183898	5
Msa107828	7
Msa157600	3
Msa155701	4
Msa029308	0
Msa004697	4
Msa135061	2
Msa110228	5
Msa180106	10
Msa029402	16
Msa181173	7
Msa055477	1
Msa030196	0
Msa031061	6
Msa157803	6
Msa081138	2
Msa132875	2
Msa000695	9
Msa001044	0
Msa155337	1
Msa029396	2
Msa131220	2
Msa006326	3
