# Supplementary material for: Identification of symbiotic nitrogen fixation‐modulating factors in alfalfa and mechanism elucidation of MsHHO3
Source: Plant J. 2026 Mar 29;126(1):e70831. doi: 10.1111/tpj.70831 (PMC13033166; doi:10.1111/tpj.70831)
Supplement: Supplementary file 3 — Table S2. Primer sequences used in the present study. [file TPJ-126-0-s001.xls]

## Sheet: Sheet1
TableS2 Primer sequences used in the present study.
Primer name	Primer sequence (5’-3’)	Description
MsHHO3-OE-F	TCTAGAAAGCTTCTGCAGGGGATGGTTTCAATGCAATTCG	For construction
MsHHO3-OE-R	GCTCCTCGCCCTTGCTCACCATTCAGCATCTTGAAGTTGTAGGT
ProMtHHO3:GUS-F	AAGCTTTAAGAGGAGTCCACCACTTCAAATTTCAAACGATTGTC
ProMtHHO3:GUS-R	GGACGTAAACTAGTCAGATCTACCATATATGAATGTGTTGTTGAGGGAA
ProMsMYC2:LUC-F	ATATCGAATTCCTGCAGCCCATGAAAACGATTGTACATTTACTAG
ProMsMYC2:LUC-R	TGGCGGCCGCTCTAGAACTAGTGATGAAATCTTCCTTATGTGTATAGTA
HHO3-GST-F	GATCTGGTTCCGCGTGGATCCATGGTTTCAATGCAATTC
HHO3-GST-R	TCAGTCAGTCACGATGCGGCCTCAGCATCTTGAAGTTGTAG
MsACTIN-F	TTTCCAGGTATTGCTGACCGTAT	For qRT-PCR
MsACTIN-R	CACCCTTGGATATCCACATCTGC
MtACTIN-F	CAAAAGATGGCAGATGCTGAGGAT
MtACTIN-R	CATGACACCGGTATGACGAGGTCG
MsHHO3-F	AGGAAATCGCTGCTGAAAAA
MsHHO3-R	TAGTTCCCGGATCTGTTTCG
MsERF110-F	GGGAAAATGGGCAGCAGAAA
MsERF110-R	GTGGCCGGAAAAGACTGAAG
MsWRKY35-F	ATGGACAGTAATGCCTCCCC
MsWRKY35-R	CCCCTTGGATATGGAGAGCC
MsbZIP11-F	GGCGGTCTAGGATGAGGAAA
MsbZIP11-R	CCTGTTGCTTAACTCACCCA
MsWRKY9-F	TCAAAGGGTACATGAGGTGC
MsWRKY9-R	TAGGCACGTGGACATGGATT
MsEGL1-F	CAAAGGCCAAGACAAGGGAC
MsEGL1-R	AGCTTTGCCCTTCTCCTTCT
MsERF12-F	TCTGATCTCCGATGGCCTTC
MsERF12-R	AGTCAATCGGAATCCCACGT
MsWRKY28-F	TCTCCTTCTCCACATGCACC
MsWRKY28-R	TGAGGAACATGGAAGGGACA
MsANR1-F	TCAACAAGCAGGCAAGTGAC
MsANR1-R	GCTGCTTCTGTCTGCCAAAA
MsFIT-F	AGGCTCTTGAGTCTCTTGCA
MsFIT-R	AGCCTTGGTTCAAAAGAGCA
MsBESR1/MsZR1-F	TCGTCTTCCTTCCCAAGTCC
MsBESR1/MsZR1-R	GAGCACTGATGGAGCCACTA
MsWRKY6-F	AGACTGAACAGACGGAGCAA
MsWRKY6-R	CTGCTGCTGGACCATTCATC
MsWRKY23-F	GGAGTTATTGGGTGTGCAGC
MsWRKY23-R	TAGGAGTGGCAGGTTGTTGT
MsMYB48-F	GACACCTCATGAAGAACGCC
MsMYB48-R	GCATGGTGTTCTGTGGATGG
MsGATA5-F	GCGGTGTAGTCATTGTGGTG
MsGATA5-R	TCACTCGAAAACGTAGGGCT
MsMYB52-F	TCTCCGAGGAAGATCAGGGA
MsMYB52-R	CGCCATCATCACATGCCAAT
MsWRKY72-F	AGATGTGACACCCCAACGAT
MsWRKY72-R	TGGTTGTGTGTCCCTTCGTA
MsMYC2-F	AACCCTTCACCACAAACCCT
MsMYC2-R	TTGTACACGTGTTGCTGTCG
MsRAV1-F	TGTGTGGCTTGGTACGTTCA
MsRAV1-R	CACCCTCGTCTGCATCGTTA
MsMYB108-F	CGTCAGGGGTCGATGTTCAA
MsMYB108-F	AACCACCAAACCCATTCCCC
MsMYB11-F	AAGTAGGGCTGAAAAGGGGT
MsMYB11-R	TCTACAACTCTTCCCGCACC
MsbHLH18-F	CAGACCAGGAACACTGCTCA
MsbHLH18-R	AGCATCTCCCAACACACAGAA
MsYUC6-F	CGTCGTCGCGTGTTTTTTC
MsYUC6-R	CGATCGTAGGTTTTGAGTTGCC
MsSTR-F	GAACCAACTCAGGACCCAGA
MsSTR-R	CCCTTTAGCAATTCGTCCGG
MsLBD21-F	TGAGCACAAAGGATAGAACATCA
MsLBD21-R	TGAGCTTGAACGTGGCTCAT
MsPIN5-F	CATGTCAAAGGCTGGAACGG
MsPIN5-R	GTCAGACTTGGTCCACACGA
MsSWEET1-F	GCCGTGACCCCTTTATTGCT
MsSWEET1-R	TGGTTTTGCAGTGCCCATTT
MsSWEET2-F	TTGTTGGGATTTTGAGCTGCG
MsSWEET2-R	GCTCATTAGGAAGGTGGAAAGT
MsSWEET17-F	TGCTGGGATTTTGGACGTGG
MsSWEET17-R	ATGACAGCAAGAGGTGAGCC
MtHHO3-F	ACAGGAATTGCACAAACGCT
MtHHO3-R	TTGGGCTTCTTCTTGTGTGC
MtMYC2-F	AACCCTTCACCACAAACCCT
MtMYC2-R	TTGCACACGTGTTACTGTCG
MTRAV1-F	ACGTTGGGGAGCACAGATTT
MTRAV1-R	CGGAATCTCAAGGCGGCTAT
MTMYB108-F	AGTGGTGAAGCAAGCTAGGC
MTMYB108-R	GTGGTGATTTGTCCGTGGCT
MtMYB11-F	CTTGCCAGGAAGAACGGACA
MtMYB11-R	TTCATGGCCCAACGACTTGT
MtbHLH18-F	ACGTTTGCAGACACTGGAGG
MtbHLH18-R	CACGTCCACTGTGTTTGTCAC
MtYUC6-F	TTGGATCGTCCTCGTTTGGG
MtYUC6-R	AACCGTTTTATGCTTGGCCG
MtSTR-F	GGTGTGGCTAGGAACCTTTGA
MtSTR-R	AGCAACAACAGGGGAACACC
MtLBD21-F	AGCAAGGCTTAGAGACCAG
MtLBD21-R	AGAAGGAGCTGTTGTGGTGG
MtPIN5-F	CATGTCAAAGGCTGGAACGG
MtPIN5-R	CGTAAAACGTCACCACGCAA
MtSWEET1-F	GTACCAAATGGAGTGGGGTCA
MtSWEET1-R	TGGTTTTGCAGTGCCCATTT
MtSWEET2-F	AGAAATGTTCTCAGGGTTGCCA
MtSWEET2-R	GCCATGCAAGCATTTTCACC
MtSWEET17-F	AGCTCGTAGTGGTGCTGTTG
MtSWEET17-R	GTATAACAACCAAACGCCGCC
EMSA-P1-F	TGAGACTATTGAATCAACAAGTTGT	For EMSA
EMSA-P1-R	ACAACTTGTTGATTCAATAGTCTCA
